# Supplementary material for: Cardamonin Attenuates Experimental Colitis and Associated Colorectal Cancer
Source: Biomolecules. 2021 Apr 29;11(5):661. doi: 10.3390/biom11050661 (PMC8146383; doi:10.3390/biom11050661)
Supplement: Supplementary file 1 [file biomolecules-11-00661-s001.zip]

Archive with 2 entries (2 files):
- biomolecules-1155711 - supplementary.pdf
- Supplementary table 1.xlsx
