# Supplementary material for: Cardamonin Attenuates Experimental Colitis and Associated Colorectal Cancer
Source: Biomolecules. 2021 Apr 29;11(5):661. doi: 10.3390/biom11050661 (PMC8146383; doi:10.3390/biom11050661)
Supplement: Supplementary file 1 [file biomolecules-11-00661-s001.zip › Supplementary table 1.xlsx]

## Sheet: Normal vs tumor
SHARED AOM VS AOM+DSS	AOM	AOM+DSS				AOM UP :AOM DSS UP
mmu-miR-7025-5p	0.740113	4.31905				mmu-miR-6949-5p
mmu-miR-6949-5p	1.05533	3.92831				mmu-miR-155-5p
mmu-miR-5110	0.477387	3.76571				mmu-miR-669j
mmu-miR-7056-5p	0.445031	3.63779				mmu-miR-7025-5p
mmu-miR-877-5p	0.467548	2.71557				mmu-mir-6949
mmu-miR-155-5p	0.823566	2.48033				mmu-miR-5099
mmu-miR-6931-5p	-0.919875	2.44469				mmu-miR-7217-3p
mmu-miR-5099	0.515319	2.23277				mmu-miR-5110
mmu-miR-6240	-0.532764	1.50712				mmu-miR-877-5p
mmu-miR-149-3p	-0.726406	1.04712				mmu-mir-412
mmu-mir-6949	0.663965	0.926954				mmu-miR-7056-5p
mmu-miR-3960	-0.522604	0.905287
mmu-miR-3535	-0.492601	0.527956				AOM DOWN : AOM DSS UP
mmu-miR-690	-0.779424	0.456553				mmu-miR-6931-5p
mmu-mir-690	-0.779424	0.456553				mmu-miR-6240
mmu-miR-669j	0.780753	0.43949				mmu-miR-149-3p
mmu-miR-7217-3p	0.483074	0.399554				mmu-miR-3960
mmu-mir-412	0.456125	0.293635				mmu-miR-3535
mmu-let-7a-2-3p	-0.652871	-0.276776				mmu-miR-690
mmu-mir-485	-0.519841	-0.338199				mmu-mir-690
mmu-miR-6981-3p	-0.599043	-0.431673
mmu-miR-541-3p	-1.43739	-0.466221				AOM UP : AOM DSS DOWN
mmu-mir-299a	-0.356749	-0.478372				mmu-miR-3968
mmu-miR-377-5p	-1.72492	-0.518192				mmu-let-7d-3p
mmu-miR-185-3p	-0.846461	-0.593854				mmu-miR-27a-5p
mmu-mir-337	-0.534498	-0.611115				mmu-miR-92b-3p
mmu-miR-290a-5p	-0.985215	-0.611197				mmu-miR-23b-5p
mmu-miR-2139	-0.92497	-0.64417				mmu-miR-6239
mmu-miR-2136	-0.582986	-0.654675				mmu-miR-200a-5p
mmu-miR-327	-1.17539	-0.679794				mmu-miR-1843a-5p
mmu-miR-1933-5p	-0.966569	-0.739459				mmu-miR-700-3p
mmu-mir-8101	-0.507139	-0.786374				mmu-miR-29c-3p
mmu-miR-7060-5p	-0.562615	-0.806847
mmu-miR-7666-5p	-1.01025	-0.853247				AOM DOWN:AOM DSS DOWN
mmu-miR-6987-5p	-0.609063	-0.864397				mmu-let-7a-2-3p
mmu-miR-6899-5p	-1.16044	-0.90617				mmu-mir-485
mmu-miR-5621-5p	-1.26486	-0.909931				mmu-miR-6981-3p
mmu-miR-7242-5p	-0.845309	-0.955027				mmu-miR-541-3p
mmu-miR-1934-3p	-0.69301	-0.988737				mmu-mir-299a
mmu-miR-337-3p	-1.47717	-0.995351				mmu-miR-377-5p
mmu-miR-3113-5p	-1.40378	-1.00859				mmu-miR-185-3p
mmu-miR-1956	-0.673462	-1.03855				mmu-mir-337
mmu-miR-6369	-0.468261	-1.08764				mmu-miR-290a-5p
mmu-miR-5133	-0.504407	-1.1096				mmu-miR-2139
mmu-miR-323-3p	-1.17872	-1.13041				mmu-miR-2136
mmu-mir-7053	-0.704504	-1.13405				mmu-miR-327
mmu-mir-344d-2	-1.01528	-1.14946				mmu-miR-1933-5p
mmu-miR-200a-5p	0.532929	-1.16242				mmu-mir-8101
mmu-miR-5627-5p	-0.560067	-1.28645				mmu-miR-7060-5p
mmu-miR-129-1-3p	-0.625233	-1.32205				mmu-miR-7666-5p
mmu-miR-1951	-0.890125	-1.3265				mmu-miR-6987-5p
mmu-miR-7682-3p	-0.856134	-1.42014				mmu-miR-6899-5p
mmu-miR-7009-5p	-1.02784	-1.49224				mmu-miR-5621-5p
mmu-miR-431-3p	-1.70625	-1.55254				mmu-miR-7242-5p
mmu-miR-6378	-0.864577	-1.57343				mmu-miR-1934-3p
mmu-let-7i-3p	-0.719871	-1.59415				mmu-miR-337-3p
mmu-miR-7025-3p	-0.794967	-1.63196				mmu-miR-3113-5p
mmu-miR-150-3p	-1.44721	-1.64959				mmu-miR-1956
mmu-miR-666-5p	-0.963305	-1.66302				mmu-miR-6369
mmu-mir-145a	-0.611526	-1.66416				mmu-miR-5133
mmu-miR-134-3p	-1.08416	-1.68937				mmu-miR-323-3p
mmu-miR-6540-5p	-0.977446	-1.77962				mmu-mir-7053
mmu-miR-101a-5p	-1.52042	-1.80982				mmu-mir-344d-2
mmu-miR-154-3p	-1.85386	-1.8301				mmu-miR-5627-5p
mmu-miR-381-5p	-1.95968	-1.83343				mmu-miR-129-1-3p
mmu-miR-299b-5p	-0.930786	-2.00601				mmu-miR-1951
mmu-miR-3472	-1.69478	-2.01322				mmu-miR-7682-3p
mmu-miR-193b-5p	-1.02277	-2.01985				mmu-miR-7009-5p
mmu-miR-6921-5p	-2.01241	-2.06073				mmu-miR-431-3p
mmu-miR-370-3p	-1.49862	-2.06237				mmu-miR-6378
mmu-miR-7004-5p	-0.648311	-2.08167				mmu-let-7i-3p
mmu-miR-127-3p	-0.978631	-2.11313				mmu-miR-7025-3p
mmu-miR-6937-5p	-0.791953	-2.13383				mmu-miR-150-3p
mmu-miR-7221-3p	-0.918318	-2.16755				mmu-miR-666-5p
mmu-miR-3968	1.40469	-2.29193				mmu-mir-145a
mmu-miR-540-3p	-1.46068	-2.36474				mmu-miR-134-3p
mmu-miR-299a-3p	-1.01391	-2.39581				mmu-miR-6540-5p
mmu-miR-411-3p	-1.29326	-2.43461				mmu-miR-101a-5p
mmu-miR-376b-3p	-1.35619	-2.47367				mmu-miR-154-3p
mmu-miR-23b-5p	0.603199	-2.47861				mmu-miR-381-5p
mmu-miR-5119	-0.945871	-2.49413				mmu-miR-299b-5p
mmu-miR-34b-3p	-1.01259	-2.50873				mmu-miR-3472
mmu-miR-326-5p	-0.668601	-2.53139				mmu-miR-193b-5p
mmu-miR-30b-3p	-0.491507	-2.56423				mmu-miR-6921-5p
mmu-miR-34c-5p	-0.583741	-2.57107				mmu-miR-370-3p
mmu-miR-6239	0.564686	-2.63238				mmu-miR-7004-5p
mmu-miR-138-2-3p	-1.45961	-2.66374				mmu-miR-127-3p
mmu-miR-92b-3p	0.739644	-2.72775				mmu-miR-6937-5p
mmu-miR-700-3p	0.468142	-2.7288				mmu-miR-7221-3p
mmu-miR-369-5p	-1.29016	-2.80214				mmu-miR-540-3p
mmu-miR-29c-3p	0.456997	-2.9005				mmu-miR-299a-3p
mmu-miR-673-5p	-1.65401	-2.90693				mmu-miR-411-3p
mmu-miR-344-3p	-0.747425	-2.9263				mmu-miR-376b-3p
mmu-miR-667-3p	-1.20841	-2.978				mmu-miR-5119
mmu-miR-1843a-5p	0.477157	-3.09482				mmu-miR-34b-3p
mmu-miR-485-3p	-1.01419	-3.17453				mmu-miR-326-5p
mmu-miR-137-3p	-0.559148	-3.26227				mmu-miR-30b-3p
mmu-miR-665-3p	-0.96484	-3.26501				mmu-miR-34c-5p
mmu-miR-543-3p	-0.477432	-3.27877				mmu-miR-138-2-3p
mmu-miR-376a-3p	-0.942579	-3.34646				mmu-miR-369-5p
mmu-miR-7648-3p	-0.631536	-3.377				mmu-miR-673-5p
mmu-miR-299a-5p	-0.984766	-3.45933				mmu-miR-344-3p
mmu-miR-542-5p	-1.99718	-3.47109				mmu-miR-667-3p
mmu-miR-127-5p	-1.58404	-3.47758				mmu-miR-485-3p
mmu-miR-27a-5p	0.985673	-3.52302				mmu-miR-137-3p
mmu-miR-379-5p	-1.30962	-3.67639				mmu-miR-665-3p
mmu-miR-322-3p	-0.582138	-3.84156				mmu-miR-543-3p
mmu-miR-181a-1-3p	-1.41689	-3.85428				mmu-miR-376a-3p
mmu-let-7d-3p	1.08905	-3.8876				mmu-miR-7648-3p
mmu-miR-409-3p	-1.20798	-4.14572				mmu-miR-299a-5p
mmu-miR-381-3p	-1.28774	-4.25094				mmu-miR-542-5p
mmu-miR-451a	-1.35209	-4.28259				mmu-miR-127-5p
mmu-miR-329-3p	-1.12108	-4.32081				mmu-miR-379-5p
mmu-miR-337-5p	-1.32267	-4.3388				mmu-miR-322-3p
mmu-miR-434-3p	-0.619061	-4.421				mmu-miR-181a-1-3p
mmu-miR-434-5p	-1.17899	-4.74558				mmu-miR-409-3p
mmu-miR-134-5p	-1.45255	-4.81405				mmu-miR-381-3p
mmu-miR-541-5p	-1.54699	-4.82894				mmu-miR-451a
mmu-miR-409-5p	-1.72066	-4.82937				mmu-miR-329-3p
mmu-miR-431-5p	-1.3605	-4.89403				mmu-miR-337-5p
mmu-miR-154-5p	-1.30917	-4.92443				mmu-miR-434-3p
mmu-miR-382-5p	-1.04793	-5.20028				mmu-miR-434-5p
mmu-miR-300-3p	-1.19712	-5.31698				mmu-miR-134-5p
mmu-miR-411-5p	-1.30054	-5.49221				mmu-miR-541-5p
						mmu-miR-409-5p
						mmu-miR-431-5p
						mmu-miR-154-5p
						mmu-miR-382-5p
						mmu-miR-300-3p
						mmu-miR-411-5p

## Sheet: Tumor vs Card (simul)
SHARED	AOM	AOM + DSS			AOM UP :AOM DSS UP
mmu-miR-494-3p	1.82486	-2.68081			mmu-miR-330-3p
mmu-miR-3065-3p	-0.43356	-0.42002			mmu-miR-3113-5p
mmu-mir-92b	-0.576985	0.521628			mmu-miR-92a-2-5p
mmu-mir-149	-0.698663	0.642783			mmu-miR-664-5p
mmu-miR-664-5p	1.67252	0.711091
mmu-miR-125a-5p	-0.825509	0.773585
mmu-miR-92a-2-5p	1.34815	0.822345			AOM DOWN : AOM DSS UP
mmu-miR-3113-5p	1.27454	0.823598			mmu-mir-92b
mmu-mir-181a-2	-0.455891	1.27091			mmu-mir-149
mmu-mir-467a-10	-0.676875	1.29753			mmu-miR-125a-5p
mmu-mir-467a-3	-0.676875	1.29753			mmu-mir-181a-2
mmu-mir-467a-6	-0.676875	1.29753			mmu-mir-467a-10
mmu-let-7d-3p	-2.40406	1.44418			mmu-mir-467a-3
mmu-miR-330-3p	0.846964	1.63531			mmu-mir-467a-6
mmu-miR-3102-3p	-0.894734	1.63891			mmu-let-7d-3p
mmu-miR-532-3p	-0.881747	2.08446			mmu-miR-3102-3p
					mmu-miR-532-3p
					AOM UP : AOM DSS DOWN
					mmu-miR-494-3p
					1 common element in "aom_down" and "aom_dss_down":
					mmu-miR-3065-3p

## Sheet: Tumor vs Card (dev)
SHARED	AOM	AOM+DSS			AOM UP :AOM DSS UP
mmu-miR-205-5p	-1.82664	-2.63458			mmu-miR-6982-5p
mmu-miR-494-3p	1.40317	-1.87745			mmu-miR-7064-5p
mmu-miR-146b-5p	1.45284	-1.79013			mmu-miR-3113-5p
mmu-miR-141-3p	-0.98113	-1.30038
mmu-miR-7075-5p	1.43588	-1.24845			AOM DOWN : AOM DSS UP
mmu-miR-106b-5p	-0.295177	-0.758944			mmu-miR-376a-3p
mmu-miR-6934-5p	1.09007	-0.6987			mmu-let-7d-3p
mmu-miR-1906	0.688157	-0.674973			mmu-miR-877-3p
mmu-miR-22-3p	-0.389282	-0.591374			mmu-miR-669l-3p
mmu-miR-421-3p	0.506273	-0.464113			mmu-miR-299a-5p
mmu-mir-183	0.544408	-0.455069			mmu-miR-125a-5p
mmu-miR-700-5p	-0.347935	-0.423673			mmu-miR-3473b
mmu-let-7i-5p	0.402897	-0.419841			mmu-miR-7044-5p
mmu-mir-6971	0.408416	-0.416349			mmu-miR-2861
mmu-mir-425	0.325009	-0.329814			mmu-miR-5128
mmu-miR-27a-3p	-0.413662	-0.324768			mmu-miR-455-3p
mmu-mir-3069	1.05604	-0.292038
mmu-miR-154-5p	-0.389828	-0.276308
mmu-miR-30b-3p	0.904323	-0.26983			AOM UP : AOM DSS DOWN
mmu-mir-7b	-0.541627	-0.222276			mmu-mir-425
mmu-miR-7064-5p	0.603255	0.201272			mmu-let-7i-5p
mmu-miR-376a-3p	-0.658869	0.245439			mmu-mir-6971
mmu-let-7d-3p	-2.00534	0.259125			mmu-miR-421-3p
mmu-miR-877-3p	-0.539716	0.291682			mmu-mir-183
mmu-miR-3113-5p	1.59518	0.324752			mmu-miR-1906
mmu-miR-669l-3p	-0.325051	0.335153			mmu-miR-30b-3p
mmu-miR-299a-5p	-0.561555	0.376951			mmu-mir-3069
mmu-miR-6982-5p	0.571643	0.550941			mmu-miR-6934-5p
mmu-miR-125a-5p	-0.447978	0.682006			mmu-miR-494-3p
mmu-miR-3473b	-0.932605	0.901962			mmu-miR-7075-5p
mmu-miR-7044-5p	-0.53181	0.982451			mmu-miR-146b-5p
mmu-miR-2861	-0.331478	0.996863
mmu-miR-5128	-0.539495	1.38952
mmu-miR-455-3p	-1.32012	1.99058
					AOM DOWN:AOM DSS DOWN
					mmu-miR-205-5p
					mmu-miR-141-3p
					mmu-mir-7b
					mmu-miR-27a-3p
					mmu-miR-154-5p
					mmu-miR-22-3p
					mmu-miR-700-5p
					mmu-miR-106b-5p
